# Supplementary material for: Impact of chemotherapeutic agents on liver microenvironment: oxaliplatin create a pro-metastatic landscape
Source: J Exp Clin Cancer Res. 2023 Sep 11;42:237. doi: 10.1186/s13046-023-02804-z (PMC10494354; doi:10.1186/s13046-023-02804-z)
Supplement: Supplementary file 1 — Additional file 1. [file 13046_2023_2804_MOESM1_ESM.zip]

Archive with 10 entries (10 files):
- S Fig6.tif
- S Fig4.tif
- S Fig3.tif
- S Fig2.tif
- S Fig1.tif
- S Fig5.tif
- S table 3.xls
- S table 2.xls
- S table1.xls
- S Fig7.tif
