# Supplementary material for: Impact of chemotherapeutic agents on liver microenvironment: oxaliplatin create a pro-metastatic landscape
Source: J Exp Clin Cancer Res. 2023 Sep 11;42:237. doi: 10.1186/s13046-023-02804-z (PMC10494354; doi:10.1186/s13046-023-02804-z)
Supplement: Supplementary file 1 — Additional file 1. [file 13046_2023_2804_MOESM1_ESM.zip › S table 3.xls]

## Sheet: Sheet1
Supplementary Table 3. NOS scale for cohort studies
Author/Year	Selection	Comparability	Outcomes	NOS scores
Eunji Kim/2022	4	1	3	8
Roberto Mapelli/2022	4	1	3	8
Cole Friedes/2021	4	0	3	7
Masatsune Shibutani/2021	4	0	3	7
Zhi-Yuan Xu/2021	4	0	3	7
Grace Lee/2020	4	0	3	7
Li-Ting Liu/2018	4	1	3	8
Joe S. Mendez/2016	4	1	3	8
Aaron T. Wild/2015	4	1	3	8
Jian Campian/2014	4	1	3	8
Hong Chu-Yuan/2013	4	0	3	7
Ani Balmanoukian/2012	4	1	3	8
NOS, Newcastle-Ottawa Quality Assessment Form for Cohort Studies
