# Supplementary material for: Impact of chemotherapeutic agents on liver microenvironment: oxaliplatin create a pro-metastatic landscape
Source: J Exp Clin Cancer Res. 2023 Sep 11;42:237. doi: 10.1186/s13046-023-02804-z (PMC10494354; doi:10.1186/s13046-023-02804-z)
Supplement: Supplementary file 1 — Additional file 1. [file 13046_2023_2804_MOESM1_ESM.zip › S table 2.xls]

## Sheet: Sheet1
Supplementary Table 2. The meta-analyses of associations between lymphopenia and the prognosis
Group	Studies number	Sample size	HR (95% CI)	I2 (%)	Begg’s P value
Univariate
Prognostic (OS)	6	592	2.16	29	0.0603
			(1.66,2.81)
Prognostic (PFS)	4	356	2.69	0	0.9884
			(1.72,3.93)
Multivariate
Prognostic (OS)	10	1473	2.57	20	0.1524
			(2.02,3.29)
Prognostic (PFS)	6	1160	3.34	0	0.0623
			(2.40,4.64)
Prognostic (DMFS)	2	561	4.49	0	NA
			(2.20,9.15)
HR, hazard ratio; 95%CI, 95% Confidence Interval; OS, Overall survival; PFS, Progression free survival; DMFS, distant metastasis free survival; NA, not available.
