# Supplementary material for: Impact of chemotherapeutic agents on liver microenvironment: oxaliplatin create a pro-metastatic landscape
Source: J Exp Clin Cancer Res. 2023 Sep 11;42:237. doi: 10.1186/s13046-023-02804-z (PMC10494354; doi:10.1186/s13046-023-02804-z)
Supplement: Supplementary file 1 — Additional file 1. [file 13046_2023_2804_MOESM1_ESM.zip › S table1.xls]

## Sheet: Sheet1
Supplementary Table 1. The characteristic of each involved study
First author	Year	Country	Tumor Type	Sample size	Age(median,range)	Study Design	Followup Time (months)/ The time of last follow-up	Combined with radiotherapy	Concurrent chemotherapy	Cut-off value for comparision	Definition of lymphopenia / Data collection time
Roberto Mapelli	2022	Italy	GBM	57	61.0 (53.0–68.0)	Retrospective	October 2020	Yes	TMZ	nadir-PLC/baseline-PLC ratio <0.5	PLC nadir between the end of RT and the first month of follow-up
Eunji Kim	2022	Korea	Anal cancer	148	60 (36–84)	Retrospective	55.7	Yes	5-FU/ MMC	200/μl	1 month after the initiation of RT
Zhi-YuanXu	2021	China	Cervical cancer	107	52 (46–63)	Retrospective	29.7	Yes	Platinum, Carboplatin as an alternative	200/μl	ALC nadir during treatment
Masatsune Shibutani	2021	Japan	CRC	115	65 (26–83)	Retrospective	March 2014	No	5-FU or combination therapy with 5-FU and oxaliplatin	1000/μl	ALC nadir during chemotherapy
Cole Friedes	2021	USA	NSCLC	78	66 (58-73)	Retrospective	10.7	Yes	Platinum doublet or radiosensitizing	500/μl	Before subsequent other treatment
Grace Lee	2020	USA	Anal squamous cell carcinoma	140	61 (15–92)	Retrospective	55	Yes	5-FU/ MMC	200/μl	2 months since initiation of chemoradiation
Li-Ting Liu	2018	China	NPC	413	45 (20-74)	Prospective	60	Yes	Cisplatin	705/μl	3 months after completion of treatment
Joe S. Mendez	2016	USA	GBM	72	71 (65–86)	Retrospective	>12	Yes	TMZ	500/μl	2 months after the initiation of chemoradiation
Aaron T. Wild	2015	USA	LAPC	101	62 (55–69)	Retrospective	10.1	Yes	5-FU/capecitabine-based or gemcitabine-based therapy	500/μl	2 months after the initiation of chemoradiation
Jian Campian	2014	USA	Squamous cell head and neck cancer	56	57 (37–77)	Retrospective	>12	Yes	platinum-based therapy	500/μl	2 months after the initiation of chemoradiation
Hong Chu-Yuan	2013	China	CRC	243	59 (22–82)	Retrospective	31	No	FOLFOX regimen	660/μl	During the treatment
Ani Balmanoukian	2012	USA	Resected pancreatic adenocarcinoma	53	64 (47–84)	Retrospective	>12	Yes	5-FU or gemcitabine	500/μl	2 months after the initiation of chemoradiation
GBM, glioblastoma; CRC, colorectal cancer; NSCLC, non-small cell lung cancer; SCC, anal squamous cell carcinoma; NPC, nasopharyngeal carcinoma; LAPC, locally advanced pancreatic cancer; HNSCC, head and neck squamous cell carcinoma; TMZ, Temozolomide; 5-FU, 5-fluorouracil; MMC, mitomycin-C; ALC, absolute lymphocyte count; RT, radiotherapy.

## Sheet: 整理
First author	Year	Country	Tumor Type	Sample size	Age(median,range)	Study Design	Followup Time (months)/ The time of last follow-up	Whether to combine with radiotherapy	Concurrent chemotherapy	Comparision cut-off value	Definition of severe lymphopenia (ALC)/ Data collection time
Roberto Mapelli	2022	Italy	Glioblastoma(GBM)	57	61.0 (53.0–68.0)	Retrospective	October 2020	Yes	Temozolomide	nadir-PLC/baseline-PLC ratio <0.5	PLC nadir between the end of RT and the first month of follow-up
Eunji Kim	2022	Korea	Anal cancer	148	60 (36–84)	Retrospective	55.7	Yes	5-fluorouracil (5-FU)/mitomycin C (MMC)	200/μl	1 month after the initiation of RT
Zhi-YuanXu	2021	China	Cervical cancer	107	52 (46–63)	Retrospective	29.7	Yes	Platinum, Carboplatin as an alternative	200/μl	ALC nadir during treatment
Masatsune Shibutani	2021	Japan	Colorectal Cancer	115	65 (26–83)	Retrospective	March 2014	No	5-FU or combination therapy with 5-FU and oxaliplatin	1000/μl	ALC nadir during chemotherapy
Cole Friedes	2021	USA	non-small cell lung cancer (NSCLC)	78	66 (58-73)	Retrospective	10.7	Yes	Platinum doublet or radiosensitizing	500/μl	Before subsequent other treatment
Grace Lee	2020	USA	Anal squamous cell carcinoma	140	61 (15–92)	Retrospective	55	Yes	5-fluorouracil (5FU)/ mitomycin-C (MMC)	200/μl	2 months since initiation of chemoradiation
Li-Ting Liu	2018	China	nasopharyngeal carcinoma (NPC).	413	45 (20-74)	Prospective	60	Yes	Cisplatin	705/μl	3 months after completion of treatment
Joe S. Mendez	2016	USA	Glioblastoma(GBM)	72	71 (65–86)	Retrospective	>12	Yes	Temozolomide (TMZ)	500/μl	2 months after the initiation of chemoradiation
Aaron T. Wild	2015	USA	locally advanced pancreatic cancer (LAPC)	101	62 (55–69)	Retrospective	10.1	Yes	5fluorouracil (5-FU)/capecitabine-based or gemcitabine-based therapy	500/μl	2 months after the initiation of chemoradiation
Jian Campian	2014	USA	squamous cell head and neck cancer	56	57 (37–77)	Retrospective	>12	Yes	platinum-based therapy	500/μl	2 months after the initiation of chemoradiation
Hong Chu-Yuan	2013	China	colorectal cancer	243	59 (22–82)	Retrospective	31	No	FOLFOX regimen	660/μl	During the treatment
Ani Balmanoukian	2012	USA	resected pancreatic adenocarcinoma	53	64 (47–84)	Retrospective	>12	Yes	5FU or gemcitabine	500/μl	2 months after the initiation of chemoradiation
